# Supplementary material for: Recurrence Quantification Analysis for Scene Change Detection and Foreground/Background Segmentation in Videos
Source: J Imaging. 2025 Apr 8;11(4):113. doi: 10.3390/jimaging11040113 (PMC12027938; doi:10.3390/jimaging11040113)
Supplement: Supplementary file 1 [file jimaging-11-00113-s001.zip]

Archive with 1 entries (1 files):
- jimaging-3479047-supplementary.pdf
